# Supplementary material for: Nucleus accumbens D2-expressing neurons: Balancing reward and licking disruption through rhythmic optogenetic stimulation
Source: PLoS One. 2025 Feb 7;20(2):e0317605. doi: 10.1371/journal.pone.0317605 (PMC11805367; doi:10.1371/journal.pone.0317605)
Supplement: S1 Table — (XLSX) [file pone.0317605.s001.xlsx]

## Sheet: Sheet1
Supplementary Table 1. Analysis of licking microstructure for the two-bottle sucrose test (Fig 1).
			D2tdTomato		D2ChR2		D2ArchT
			Water	Sucrose	Water	Sucrose	Water	Sucrose
Condition 1	Base line (no-laser)	Preference (%)	21.69 ± 4.35	78.31 ± 4.35	11.96 ± 1.68	88.04 ± 1.68	14.53 ± 3.49	85.48 ± 3.49
		Inter lick interval (ms)	135.08 ± 3.35	130.32 ± 2.58	146.00 ± 5.99	134.43 ± 4.41	133.64 ± 2.90	128.94 ± 1.85
		Lick rate (Hz)	10.04 ± 0.47	9.64 ± 0.38	9.75 ± 0.39	9.50 ± 0.13	10.15 ± 0.52	9.40 ± 0.27
		Bout size (Licks)	14.10 ± 3.53	23.18 ± 5.33	9.89 ± 1.61	19.41 ± 2.03	12.96 ± 2.46	28.38 ± 4.57
		Bout duration (s)	1.71 ± 0.44	2.88 ± 0.69	1.23 ± 0.21	2.40 ± 0.26	1.60 ± 0.33	3.55 ± 0.61
		Inter bout interval (s)	82.49 ± 11.96	39.96 ± 3.88	101.50 ± 25.40	22.18 ± 2.45	101.34 ± 24.55	29.76 ± 2.88
		Number of bouts	14.31 ± 2.09	35.54 ± 3.52	17.86 ± 2.54	70.14 ± 7.58	14.94 ± 2.77	48.82 ± 6.89
		Total licks	182.92 ± 39.79	714.00 ± 119.42	152.41 ± 24.99	1140.09 ± 94.84	154.24 ± 34.42	1198.82 ± 154.07
		Total licks sum	896.92 ± 132.45		1292.50 ± 101.87		1353.06 ± 150.57
Condition 2	Laser sucrose	Preference (%)	16.32 ± 3.70	83.68 ± 3.70	#*40.43 ± 4.28	#*59.57 ± 4.28	20.84 ± 4.48	79.16 ± 4.48
		Inter lick interval (ms)	137.22 ± 3.40	130.23 ± 1.83	136.46 ± 2.75	#*160.19 ± 4.25	137.23 ± 4.54	128.70 ± 3.65
		Lick rate (Hz)	9.59 ± 0.63	9.08 ± 0.25	9.17 ± 0.29	*9.86 ± 0.23	#8.86 ± 0.36	9.57 ± 0.26
		Bout size (Licks)	20.14 ± 4.61	32.34 ± 3.65	#22.68 ± 2.05	#*5.66 ± 0.57	29.22 ± 7.40	25.74 ± 4.02
		Bout duration (s)	2.59 ± 0.61	4.09 ± 0.47	#2.93 ± 0.29	#*0.72 ± 0.08	3.65 ± 0.95	3.20 ± 0.53
		Inter bout interval (s)	172.61 ± 85.84	45.11 ± 5.54	52.88 ± 5.41	#*14.78 ± 1.66	64.72 ± 24.94	*28.36 ± 3.43
		Number of bouts	9.00 ± 1.68	32.78 ± 4.03	*18.25 ± 1.66	#*121.21 ± 14.65	13.91 ± 2.80	*64.04 ± 10.03
		Total licks	172.61 ± 44.05	939.39 ± 123.44	#*414.42 ± 45.60	#659.25 ± 91.50	243.65 ± 45.51	1298.61 ± 166.53
		Total licks sum	1112.00 ± 122.96		1073.67 ± 103.77		1542.26 ± 159.17
Condition 3	Laser water	Preference (%)	20.63 ± 5.18	79.37 ± 5.18	13.34 ± 3.34	86.66 ± 3.34	9.57 ± 1.80	90.43 ± 1.80
		Inter lick interval (ms)	145.94 ± 12.51	132.34 ± 2.61	#166.96 ± 7.05	134.50 ± 1.89	139.97 ± 10.09	128.62 ± 2.22
		Lick rate (Hz)	10.50 ± 0.72	9.09 ± 0.35	9.38 ± 0.38	#8.71 ± 0.21	9.93 ± 0.57	9.71 ± 0.28
		Bout size (Licks)	17.44 ± 4.60	31.50 ± 5.04	#5.15 ± 1.49	#30.51 ± 3.55	14.14 ± 6.83	22.69 ± 3.98
		Bout duration (s)	2.18 ± 0.59	4.02 ± 0.69	0.65 ± 0.23	#3.93 ± 0.44	1.70 ± 0.87	2.76 ± 0.50
		Inter bout interval (s)	168.50 ± 42.56	61.76 ± 5.59	#*24.90 ± 2.91	*28.28 ± 4.61	*78.05 ± 12.98	#*20.22 ± 2.93
		Number of bouts	9.42 ± 1.53	23.92 ± 2.80	#*58.38 ± 14.21	*61.69 ± 8.02	17.82 ± 4.70	*78.82 ± 17.14
		Total licks	161.00 ± 41.41	647.25 ± 93.14	245.38 ± 66.20	#*1588.12 ± 137.07	132.73 ± 24.25	*1475.27 ± 223.91
		Total licks sum	808.25 ± 89.56		#*1833.50 ± 142.29		*1608.00 ± 231.36
Bold font indicates statistically significant differences (p<0.05):
*Significant difference compared to the D2tdTomato (control group) in the same condition.
#Significant difference compared to Baseline (condition 1) within the same group.
