# Supplementary material for: Nucleus accumbens D2-expressing neurons: Balancing reward and licking disruption through rhythmic optogenetic stimulation
Source: PLoS One. 2025 Feb 7;20(2):e0317605. doi: 10.1371/journal.pone.0317605 (PMC11805367; doi:10.1371/journal.pone.0317605)
Supplement: S2 Table — (XLSX) [file pone.0317605.s002.xlsx]

## Sheet: Sheet1
Supplementary Table 2. Analysis of licking microstructure for sucrose freely licking with optogenetic frequency scan test (Fig 2).
			D2tdTomato	D2ChR2	D2ArchT
Stimualtion Frequencies	No-laser	Inter lick interval (ms)	159.75 ± 7.40	168.31 ± 5.45	162.87 ± 5.26
		Lick rate (Hz)	8.08 ± 0.23	8.21 ± 0.40	7.88 ± 0.15
		Bout size (Licks)	5.41 ± 0.37	4.73 ± 0.15	5.31 ± 0.18
		Bout duration (s)	0.68 ± 0.03	0.61 ± 0.03	0.69 ± 0.01
		Inter bout interval (s)	159.01 ± 16.82	197.99 ± 19.95	152.97 ± 13.27
		Number of bouts	7.29 ± 0.81	6.52 ± 0.47	8.62 ± 1.16
		Total licks	40.04 ± 3.46	32.37 ± 2.59	49.42 ± 8.00
	5 Hz	Inter lick interval (ms)	176.21 ± 16.76	#202.76 ± 8.79	165.96 ± 5.21
		Lick rate (Hz)	7.56 ± 0.26	7.74 ± 0.28	7.75 ± 0.26
		Bout size (Licks)	4.68 ± 0.32	#3.69 ± 0.27	5.15 ± 0.19
		Bout duration (s)	0.61 ± 0.03	#0.50 ± 0.03	*0.67 ± 0.01
		Inter bout interval (s)	153.97 ± 28.50	215.33 ± 38.07	169.83 ± 21.92
		Number of bouts	7.44 ± 0.89	6.56 ± 0.47	8.36 ± 1.15
		Total licks	36.39 ± 5.61	25.61 ± 1.92	46.08 ± 7.59
	8 Hz	Inter lick interval (ms)	168.78 ± 9.86	#*234.59 ± 11.70	171.09 ± 6.46
		Lick rate (Hz)	8.09 ± 0.34	7.27 ± 0.49	7.72 ± 0.21
		Bout size (Licks)	4.50 ± 0.46	#*2.81 ± 0.21	4.69 ± 0.24
		Bout duration (s)	0.57 ± 0.05	#*0.39 ± 0.04	#0.61 ± 0.02
		Inter bout interval (s)	126.58 ± 19.68	206.92 ± 24.93	151.09 ± 19.49
		Number of bouts	7.55 ± 0.78	5.82 ± 0.51	8.23 ± 1.20
		Total licks	36.59 ± 6.06	#*17.73 ± 2.04	42.43 ± 7.51
	15 Hz	Inter lick interval (ms)	156.65 ± 7.71	#*221.38 ± 12.27	171.81 ± 5.07
		Lick rate (Hz)	8.28 ± 0.43	7.50 ± 0.37	7.55 ± 0.22
		Bout size (Licks)	4.93 ± 0.19	#*2.70 ± 0.52	4.79 ± 0.22
		Bout duration (s)	0.60 ± 0.01	#0.33 ± 0.09	0.64 ± 0.02
		Inter bout interval (s)	126.25 ± 17.34	166.18 ± 31.86	180.49 ± 41.11
		Number of bouts	7.69 ± 1.03	*5.12 ± 0.58	8.30 ± 1.16
		Total licks	39.59 ± 4.37	#*15.56 ± 3.48	43.77 ± 7.66
	21 Hz	Inter lick interval (ms)	168.95 ± 9.95	#*214.47 ± 10.03	166.83 ± 5.49
		Lick rate (Hz)	7.96 ± 0.39	8.33 ± 0.63	8.13 ± 0.22
		Bout size (Licks)	4.76 ± 0.07	#*2.41 ± 0.55	#4.52 ± 0.20
		Bout duration (s)	0.62 ± 0.03	#*0.28 ± 0.09	#0.57 ± 0.02
		Inter bout interval (s)	146.22 ± 20.15	209.07 ± 38.68	167.95 ± 20.98
		Number of bouts	7.30 ± 1.15	4.92 ± 0.84	8.37 ± 1.09
		Total licks	35.47 ± 6.25	#*13.28 ± 3.47	41.75 ± 6.92
Bold font indicates statistically significant differences (p<0.05):
*Significant difference compared to the D2tdTomato (control group) at the same frequency.
#Significant difference compared to the Control (no laser) frequency within the same group.
