# Supplementary material for: Nucleus accumbens D2-expressing neurons: Balancing reward and licking disruption through rhythmic optogenetic stimulation
Source: PLoS One. 2025 Feb 7;20(2):e0317605. doi: 10.1371/journal.pone.0317605 (PMC11805367; doi:10.1371/journal.pone.0317605)
Supplement: S3 Table — (XLSX) [file pone.0317605.s003.xlsx]

## Sheet: Sheet1
Supplementary Table 3. Analysis of licking microstructure for sucrose BATT with frequency scan test (Fig 3).
			D2tdTomato	D2ChR2	D2ArchT
Stimulation pattern	No-laser	Inter lick interval (ms)	171.05 ± 7.13	168.30 ± 8.88	*150.41 ± 4.78
		Lick rate (Hz)	4.02 ± 0.26	4.10 ± 0.47	*5.04 ± 0.32
		Bout size (licks)	15.73 ± 1.04	16.00 ± 1.97	*20.00 ± 1.28
		Bout duration (s)	2.40 ± 0.12	2.33 ± 0.25	2.82 ± 0.17
		Inter bout interval (s)	129.94 ± 11.21	*83.82 ± 9.69	178.04 ± 33.50
		Number of bouts	8.00 ± 1.02	*16.10 ± 2.14	6.80 ± 0.62
		Total licks	124.77 ± 22.91	*214.71 ± 23.36	122.36 ± 7.36
	Lick paired	Inter lick interval (ms)	174.78 ± 9.90	190.00 ± 8.97	*148.58 ± 3.94
		Lick rate (Hz)	4.13 ± 0.38	3.54 ± 0.32	4.55 ± 0.29
		Bout size (licks)	16.04 ± 1.56	13.53 ± 1.43	18.07 ± 1.14
		Bout duration (s)	2.37 ± 0.17	2.24 ± 0.22	2.49 ± 0.15
		Inter bout interval (s)	152.61 ± 18.14	*79.15 ± 9.33	150.76 ± 16.10
		Number of bouts	8.68 ± 1.29	*16.14 ± 1.89	7.16 ± 0.52
		Total licks	127.09 ± 24.92	187.14 ± 18.81	121.16 ± 7.88
	8 Hz	Inter lick interval (ms)	172.28 ± 8.50	187.64 ± 9.91	*143.06 ± 3.34
		Lick rate (Hz)	4.00 ± 0.37	@#*2.54 ± 0.29	*5.29 ± 0.31
		Bout size (licks)	15.13 ± 1.62	#*9.89 ± 1.18	*20.88 ± 1.26
		Bout duration (s)	2.24 ± 0.20	@#*1.55 ± 0.17	*2.81 ± 0.16
		Inter bout interval (s)	129.70 ± 14.18	*68.95 ± 8.01	159.22 ± 15.26
		Number of bouts	8.82 ± 1.22	*18.38 ± 2.15	6.48 ± 0.58
		Total licks	119.91 ± 21.86	#150.19 ± 15.43	125.20 ± 8.88
	20 Hz	Inter lick interval (ms)	171.02 ± 8.56	180.40 ± 9.14	*144.91 ± 4.74
		Lick rate (Hz)	4.16 ± 0.36	#*2.81 ± 0.40	5.13 ± 0.40
		Bout size (licks)	16.44 ± 1.46	@#*8.64 ± 1.66	18.80 ± 1.64
		Bout duration (s)	2.46 ± 0.16	@#*1.30 ± 0.28	2.51 ± 0.19
		Inter bout interval (s)	142.75 ± 13.16	*87.00 ± 9.26	175.73 ± 30.39
		Number of bouts	7.36 ± 0.88	*14.57 ± 1.58	6.72 ± 0.56
		Total licks	119.64 ± 22.17	!@#97.14 ± 14.57	121.04 ± 10.41
Bold font indicates statistically significant differences (p < 0.05):
* Significant difference compared to the D2tdTomato (control group) at the same frequency
# Significant difference compared to the Control (no laser) frequency within the same group
@ Significant difference between the Lick-paired condition and the 8 Hz or 20 Hz conditions within the same group
! Significant difference between the 8 Hz and 20 Hz conditions within the same group
