# Supplementary material for: Nucleus accumbens D2-expressing neurons: Balancing reward and licking disruption through rhythmic optogenetic stimulation
Source: PLoS One. 2025 Feb 7;20(2):e0317605. doi: 10.1371/journal.pone.0317605 (PMC11805367; doi:10.1371/journal.pone.0317605)
Supplement: S4 Table — (XLSX) [file pone.0317605.s004.xlsx]

## Sheet: Sheet1
Supplementary Table 4. Analysis of licking microstructure analysis of licking for the sucrose BATT with varying optogenetic stimulation delay (Fig 4).
			D2tdTomato	D2ChR2	D2ArchT
Stimulation pattern	No-laser	Inter lick interval (ms)	150.95 ± 5.76	*179.48 ± 8.71	138.06 ± 4.97
		Lick rate (Hz)	5.04 ± 0.36	*3.48 ± 0.57	5.26 ± 0.45
		Bout size (licks)	19.89 ± 1.50	*13.85 ± 2.30	20.75 ± 1.80
		Bout duration (s)	2.80 ± 0.22	2.18 ± 0.36	2.74 ± 0.28
		Inter bout interval (s)	191.64 ± 21.62	*84.71 ± 11.81	200.87 ± 38.04
		Number of bouts	5.60 ± 0.72	*15.70 ± 2.97	5.50 ± 1.09
		Total licks	110.07 ± 19.52	181.00 ± 36.21	111.12 ± 21.37
	0 ms delay (lick paired)	Inter lick interval (ms)	156.21 ± 6.95	*206.89 ± 13.27	134.84 ± 5.75
		Lick rate (Hz)	4.76 ± 0.44	*2.68 ± 0.46	5.23 ± 0.64
		Bout size (licks)	18.74 ± 1.76	*10.53 ± 1.85	20.78 ± 2.55
		Bout duration (s)	2.65 ± 0.19	*1.81 ± 0.27	2.58 ± 0.26
		Inter bout interval (s)	206.87 ± 27.54	*79.25 ± 12.82	174.32 ± 20.18
		Number of bouts	6.20 ± 0.94	*18.20 ± 3.54	4.88 ± 0.74
		Total licks	110.73 ± 19.11	159.10 ± 32.62	96.75 ± 14.28
	50 ms delay	Inter lick interval (ms)	151.28 ± 8.05	*190.58 ± 8.62	149.19 ± 5.76
		Lick rate (Hz)	4.57 ± 0.43	*2.88 ± 0.45	5.12 ± 0.75
		Bout size (licks)	18.16 ± 1.74	*11.36 ± 1.83	20.22 ± 3.03
		Bout duration (s)	2.48 ± 0.21	1.87 ± 0.29	2.76 ± 0.34
		Inter bout interval (s)	209.14 ± 29.89	*82.81 ± 12.84	171.57 ± 35.85
		Number of bouts	6.27 ± 0.75	*18.00 ± 3.81	5.88 ± 0.79
		Total licks	105.87 ± 16.64	167.70 ± 34.42	114.12 ± 19.19
	100ms delay	Inter lick interval (ms)	147.26 ± 5.72	*188.82 ± 7.84	139.84 ± 7.25
		Lick rate (Hz)	4.82 ± 0.44	*3.32 ± 0.57	6.39 ± 0.71
		Bout size (licks)	18.87 ± 1.83	13.26 ± 2.30	25.14 ± 2.84
		Bout duration (s)	2.53 ± 0.23	2.21 ± 0.38	3.25 ± 0.28
		Inter bout interval (s)	212.17 ± 21.39	*84.43 ± 13.25	148.41 ± 20.66
		Number of bouts	5.47 ± 0.72	*17.00 ± 3.47	4.88 ± 0.52
		Total licks	97.00 ± 14.35	*178.50 ± 32.34	119.88 ± 17.51
Bold indicates statistically significant differences (p < 0.05):
* Significant difference compared to the D2tdTomato (control group) in the same condition (delay time).
