# Supplementary material for: Nucleus accumbens D2-expressing neurons: Balancing reward and licking disruption through rhythmic optogenetic stimulation
Source: PLoS One. 2025 Feb 7;20(2):e0317605. doi: 10.1371/journal.pone.0317605 (PMC11805367; doi:10.1371/journal.pone.0317605)
Supplement: S5 Table — (XLSX) [file pone.0317605.s005.xlsx]

## Sheet: Figure 1
Fig 1 c
	Group1	Group2	Condition	F-value	df1	df2	p-value	Significance
ANOVA	D2tdTomatto	All groups	Off	2.53936	2	49	0.0892603
ANOVA	D2tdTomatto	All groups	L_s	9.20389	2	62	0.000316157
Tukey	D2tdTomatto	D2ChR2	L_s	-	-	-	0.000702141	*
Tukey	D2ChR2	D2ArchT	L_s	-	-	-	0.00352802	*
ANOVA	D2tdTomatto	All groups	L_w	2.02728	2	36	0.146456
ANOVA	D2ChR2	All Conditions	-		-	59	2.34051e-08
Tukey		D2ChR2	Off		L_s	-	1.50911e-07	#
Tukey		D2ChR2	L_s		L_w	-	3.25412e-06	#
ANOVA	D2ArchT	All Conditions	-		-	48	0.17958
Figure 1d
	Group1	Group2	Condition	df1	df2	F-value	p-value	Significance
ANOVA	All Groups	Wtr	L_s	2	62	7.42763	0.0012831
Tukey	D2tdTomatto	D2ChR2	L_s	-	-	-	0.00151678	*
Tukey	D2ChR2	D2ArchT	L_s	-	-	-	0.0205144
ANOVA	All Groups	Suc	L_s	2	62	6.40161	0.00296901
Tukey	D2ChR2	D2ArchT	L_s	-	-	-	0.00196841
ANOVA	All Groups	Combined	L_s	2	62	4.04697	0.0222868
Tukey	D2ChR2	D2ArchT	L_s	-	-	-	0.0297302
ANOVA	All Groups	Wtr	L_w	2	36	1.27377	0.292082
ANOVA	All Groups	Suc	L_w	2	36	10.8553	0.000204565
Tukey	D2tdTomatto	D2ChR2	L_w	-	-	-	0.000249166	*
Tukey	D2tdTomatto	D2ArchT	L_w	-	-	-	0.00297549	*
ANOVA	All Groups	Combined	L_w	2	36	11.5403	0.000134104
Combined	D2tdTomatto	D2ChR2	L_w	-	-	-	0.00011281	@
Combined	D2tdTomatto	D2ArchT	L_w	-	-	-	0.00535149	@
ANOVA	D2ArchT	Wtr	All Conditions	2	48	2.07465	0.136718
ANOVA	D2ArchT	Suc	All Conditions	2	48	0.471979	0.62663
ANOVA	D2ArchT	Combined	All Conditions	2	48	0.515412	0.600523
ANOVA	D2ChR2	Wtr	All Conditions	2	59	9.61154	0.000243644
Tukey	Wtr	Off	L_s	-	-	-	0.000175785	#
Tukey	Wtr	L_s	L_w	-	-	-	0.0351842
ANOVA	D2ChR2	Suc	All Conditions	2	59	18.7668	4.92184e-07
Tukey	Suc	Off	L_s	-	-	-	0.00310731	#
Tukey	Suc	Off	L_w	-	-	-	0.0153343	#
Tukey	Suc	L_s	L_w	-	-	-	3.00927e-07
ANOVA	D2ChR2	Combined	All Conditions	2	59	10.6769	0.000110265
Tukey	Combined	Off	L_w	-	-	-	0.00613516
Tukey	Combined	L_s	L_w	-	-	-	7.2423e-05
Fig 1e
	Group Comparison		Condition	F-value	df1	df2	p-value	Significance
ANOVA	All groups		L_s	11.6741	2	62	4.97856e-05
Tukey	D2tdTomatto	D2ChR2	L_s	-	-	-	2.75453e-05	*
Tukey	D2tdTomatto	D2ArchT	L_s	-	-	-	0.0301187	*
Tukey	D2ChR2	D2ArchT	L_s	-	-	-	0.0568005
ANOVA	All groups		L_w	5.48903	2	36	0.00830487
Tukey	D2tdTomatto	D2ChR2	L_w	-	-	-	0.0235637	*
Tukey	D2tdTomatto	D2ArchT	L_w	-	-	-	0.993622
Tukey	D2ChR2	D2ArchT	L_w	-	-	-	0.0210853
	Group	Condition Comparison		T-value	df		p-value
T-test	D2ChR2	Off	L_s	2.72405	44	-	0.00921439	#
T-test	D2ChR2	Off	L_w	3.70722	36	-	0.000701682	#
T-test	D2ChR2	L_s	L_w	3.0073	38	-	0.00465547
T-test	D2ArchT	Off	L_s	1.33538	38	-	0.189695
T-test	D2ArchT	Off	L_w	1.58857	26	-	0.124245
T-test	D2ArchT	L_s	L_w	4.74701	32	-	4.1397e-05

## Sheet: Figure 2
	Figure 2 h-j
	Condition	Group Comparison	F-value	df1	df2	p-value
ANOVA	Ctrl	All groups	10.8989	2	354	2.5508e-05
Tukey	Ctrl	D2ChR2 vs D2ArchT	-	-	-	9.19809e-06
ANOVA	Five	All groups	18.6921	2	354	1.91773e-08
Tukey	Five	D2tdTomatto vs D2ArchT	-	-	-	0.0153505	*
Tukey	Five	D2ChR2 vs D2ArchT	-	-	-	3.83336e-09
ANOVA	Eight	All groups	33.9816	2	354	3.16219e-14
Tukey	Eight	D2tdTomatto vs D2ChR2	-	-	-	4.78032e-06	*
Tukey	Eight	D2ChR2 vs D2ArchT	-	-	-	8.99882e-16
ANOVA	Fifteen	All groups	39.931	2	354	2.30319e-16
Tukey	Fifteen	D2tdTomatto vs D2ChR2	-	-	-	2.18461e-08	*
Tukey	Fifteen	D2ChR2 vs D2ArchT	-	-	-	7.04017e-18
ANOVA	TwentyOne	All groups	52.7242	2	354	9.07139e-21
Tukey	TwentyOne	D2tdTomatto vs D2ChR2	-	-	-	5.15265e-08	*
Tukey	TwentyOne	D2ChR2 vs D2ArchT	-	-	-	0
ANOVA	D2ChR2	All Conditions	38.9478	4	625	3.9549e-29
Tukey	D2ChR2	Ctrl vs Five	-	-	-	0.0183778	#
Tukey	D2ChR2	Ctrl vs Eight	-	-	-	4.61705e-15	#
Tukey	D2ChR2	Ctrl vs Fifteen	-	-	-	4.53469e-19	#
Tukey	D2ChR2	Ctrl vs TwentyOne	-	-	-	0	#
Tukey	D2ChR2	Five vs Eight	-	-	-	6.2883e-06	@
Tukey	D2ChR2	Five vs Fifteen	-	-	-	2.93435e-08	@
Tukey	D2ChR2	Five vs TwentyOne	-	-	-	8.71421e-13	@
ANOVA	D2ArchT	All Conditions	0.976439	4	835	0.419527
	Figure 2 k
	Comparison	Group	F_value	df1	df2	p_value
ANOVA	Ctrl	All Groups	4.43633	2	69	0.0153997
Tukey	Ctrl	D2tdTomatto vs D2ChR2	-	-	-	0.554076
Tukey	Ctrl	D2tdTomatto vs D2ArchT	-	-	-	0.4473
Tukey	Ctrl	D2ChR2 vs D2ArchT	-	-	-	0.011211
ANOVA	Five	All Groups	7.47182	2	69	0.00115535
Tukey	Five	D2tdTomatto vs D2ChR2	-	-	-	0.111391
Tukey	Five	D2tdTomatto vs D2ArchT	-	-	-	0.66994
Tukey	Five	D2ChR2 vs D2ArchT	-	-	-	0.000799141
ANOVA	Eight	All Groups	15.3094	2	69	3.14422e-06
Tukey	Eight	D2tdTomatto vs D2ChR2	-	-	-	0.0155291	*
Tukey	Eight	D2tdTomatto vs D2ArchT	-	-	-	0.404039
Tukey	Eight	D2ChR2 vs D2ArchT	-	-	-	1.825e-06
ANOVA	Fifteen	All Groups	16.354	2	69	1.53649e-06
Tukey	Fifteen	D2tdTomatto vs D2ChR2	-	-	-	0.000106002	*
Tukey	Fifteen	D2tdTomatto vs D2ArchT	-	-	-	0.820726
Tukey	Fifteen	D2ChR2 vs D2ArchT	-	-	-	7.59973e-06
ANOVA	TwentyOne	All Groups	23.6174	2	69	1.5353e-08
Tukey	TwentyOne	D2tdTomatto vs D2ChR2	-	-	-	8.1119e-06	*
Tukey	TwentyOne	D2tdTomatto vs D2ArchT	-	-	-	0.908643
Tukey	TwentyOne	D2ChR2 vs D2ArchT	-	-	-	7.46257e-08
ANOVA	D2ChR2	All Conditions	14.0757	4	130	1.43497e-09
Tukey	D2ChR2	Ctrl vs Five	-	-	-	0.379487
Tukey	D2ChR2	Ctrl vs Eight	-	-	-	0.00151031	#
Tukey	D2ChR2	Ctrl vs Fifteen	-	-	-	3.95622e-07	#
Tukey	D2ChR2	Ctrl vs TwentyOne	-	-	-	8.19051e-10	#
Tukey	D2ChR2	Five vs Eight	-	-	-	0.273689
Tukey	D2ChR2	Five vs Fifteen	-	-	-	0.00199903	@
Tukey	D2ChR2	Five vs TwentyOne	-	-	-	2.56928e-05	@
Tukey	D2ChR2	Eight vs Fifteen	-	-	-	0.423018
Tukey	D2ChR2	Eight vs TwentyOne	-	-	-	0.0517186
Tukey	D2ChR2	Fifteen vs TwentyOne	-	-	-	0.856434
ANOVA	D2ArchT	All Conditions	3.44946	4	160	0.00982662
Tukey	D2ArchT	Ctrl vs Five	-	-	-	0.748246
Tukey	D2ArchT	Ctrl vs Eight	-	-	-	0.325418
Tukey	D2ArchT	Ctrl vs Fifteen	-	-	-	0.121214
Tukey	D2ArchT	Ctrl vs TwentyOne	-	-	-	0.00392553	#
Tukey	D2ArchT	Five vs Eight	-	-	-	0.960935
Tukey	D2ArchT	Five vs Fifteen	-	-	-	0.766982
Tukey	D2ArchT	Five vs TwentyOne	-	-	-	0.139667
Tukey	D2ArchT	Eight vs Fifteen	-	-	-	0.988003
Tukey	D2ArchT	Eight vs TwentyOne	-	-	-	0.473778
Tukey	D2ArchT	Fifteen vs TwentyOne	-	-	-	0.783437
	Figure 2 l
	Comparison	Group	F_value	df1	df2	p_value
ANOVA	Ctrl	All Groups	0.678151	2	69	0.510905
ANOVA	Five	All Groups	0.626974	2	69	0.537221
ANOVA	Eight	All Groups	2.17032	2	69	0.121872
ANOVA	Fifteen	All Groups	2.45947	2	69	0.0929436
ANOVA	TwentyOne	All Groups	1.67252	2	69	0.195295
ANOVA	D2ChR2	All Conditions	1.91066	4	130	0.112459
ANOVA	D2ArchT	All Conditions	0.847198	4	160	0.497253
	Figure 2 m
	Comparison	Group	F_value	df1	df2	p_value
ANOVA	Ctrl	All Groups	0.678151	2	69	0.510905
ANOVA	Five	All Groups	0.626974	2	69	0.537221
ANOVA	Eight	All Groups	2.17032	2	69	0.121872
ANOVA	Fifteen	All Groups	2.45947	2	69	0.0929436
ANOVA	TwentyOne	All Groups	1.67252	2	69	0.195295
ANOVA	D2ChR2	All Conditions	1.91066	4	130	0.112459
ANOVA	D2ArchT	All Conditions	0.847198	4	160	0.497253

## Sheet: Figure 3
	Figure 3 e-g
	Comparison	Group1	Group2	F-value	df1	df2	p-value
ANOVA	No-laser	All Groups		37.311	2	354	1.97884e-15
Tukey	No-laser	D2tdTomatto	D2ChR2	-	-	-	2.21091e-17	*
Tukey	No-laser	D2ChR2	D2ArchT	-	-	-	2.87238e-08
ANOVA	Lick paired	All Groups		32.6223	2	354	9.92766e-14
Tukey	Lick paired	D2tdTomatto	D2ChR2	-	-	-	1.55167e-15	*
Tukey	Lick paired	D2tdTomatto	D2ArchT	-	-	-	0.00964394	*
Tukey	Lick paired	D2ChR2	D2ArchT	-	-	-	5.86807e-06
ANOVA	8 Hz	All Groups		23.2946	2	354	3.13194e-10
Tukey	8 Hz	D2tdTomatto	D2ChR2	-	-	-	4.77056e-10	*
Tukey	8 Hz	D2tdTomatto	D2ArchT	-	-	-	3.96545e-06	*
ANOVA	20 Hz	All Groups		6.67723	2	354	0.00142389
Tukey	20 Hz	D2tdTomatto	D2ArchT	-	-	-	0.00231716	*
Tukey	20 Hz	D2ChR2	D2ArchT	-	-	-	0.00677737
ANOVA	Total Cumulative Licks	All Groups		67.7676	2	1425	7.68567e-29
Tukey		D2tdTomatto	D2ChR2	-	-	-	0	*
Tukey		D2tdTomatto	D2ArchT	-	-	-	6.58447e-10	*
Tukey		D2ChR2	D2ArchT	-	-	-	5.01833e-06
ANOVA	D2ChR2	All conditions		22.6338	3	416	1.36156e-13
Tukey	D2ChR2	No-laser	Lick paired	-	-	-	0.355443
Tukey	D2ChR2	No-laser	8 Hz	-	-	-	0.00065416	#
Tukey	D2ChR2	No-laser	20 Hz	-	-	-	3.3113e-14	#
Tukey	D2ChR2	Lick paired	8 Hz	-	-	-	0.117968
Tukey	D2ChR2	Lick paired	20 Hz	-	-	-	5.17107e-09	@
Tukey	D2ChR2	8 Hz	20 Hz	-	-	-	0.000532139	!
ANOVA	D2ArchT	All conditions		0.420075	3	416	0.738693
	Figure 3 h
	Stimulus	Group1	Group2	F value	df1	df2	p_value
ANOVA	No-laser	All Groups		7.7894	2	65	0.000927917
Tukey	No-laser	D2tdTomatto	D2ChR2	-	-	-	0.00384202	*
Tukey	No-laser	D2tdTomatto	D2ArchT	-	-	-	0.995171
Tukey	No-laser	D2ChR2	D2ArchT	-	-	-	0.0021103
ANOVA	Lick paired	All Groups		4.01451	2	65	0.0227029
Tukey	Lick paired	D2tdTomatto	D2ChR2	-	-	-	0.0617339
Tukey	Lick paired	D2tdTomatto	D2ArchT	-	-	-	0.969299
Tukey	Lick paired	D2ChR2	D2ArchT	-	-	-	0.0295296
ANOVA	8 Hz	All Groups		0.995443	2	65	0.375123
ANOVA	20 Hz	All Groups		0.670125	2	65	0.515144
ANOVA	D2ChR2	All trials		7.66118	3	80	0.000145254
Tukey	D2ChR2	Lick paired	No-laser	-	-	-	0.713926
Tukey	D2ChR2	8 Hz	No-laser	-	-	-	0.0702272
Tukey	D2ChR2	20 Hz	No-laser	-	-	-	0.000120196	#
Tukey	D2ChR2	8 Hz	Lick paired	-	-	-	0.489305
Tukey	D2ChR2	20 Hz	Lick paired	-	-	-	0.00466882	@
Tukey	D2ChR2	20 Hz	8 Hz	-	-	-	0.181514
ANOVA	D2ArchT	All trials		0.0492859	3	96	0.985439
Figure 3 i
Bout duration									TotalBouts
	Condition	Group1	Group2	F-value	df1	df2	p-value			Condition	Group1	Group2	F-value	df1	df2	p-value
ANOVA	No-laser	All Groups		2.08625	2	65	0.132387		ANOVA	All Groups		No-laser	13.8691	2	65	9.63342e-06
ANOVA	Lick paired	All Groups		0.485044	2	65	0.617881		Tukey	D2tdTomatto	D2ChR2	No-laser	-	-	-	0.000269899	*
ANOVA	8 Hz	All Groups		12.5034	2	65	2.54535e-05		Tukey	D2tdTomatto	D2ArchT	No-laser	-	-	-	0.795908
Tukey	8 Hz	D2tdTomatto	D2ChR2	-	-	-	0.0260836	*	Tukey	D2ChR2	D2ArchT	No-laser	-	-	-	1.74866e-05
Tukey	8 Hz	D2tdTomatto	D2ArchT	-	-	-	0.0650822		ANOVA	All Groups		Lick paired	13.6035	2	65	1.16108e-05
Tukey	8 Hz	D2ChR2	D2ArchT	-	-	-	1.3607e-05		Tukey	D2tdTomatto	D2ChR2	Lick paired	-	-	-	0.000487372	*
ANOVA	20 Hz	All Groups		10.0347	2	65	0.000159243		Tukey	D2tdTomatto	D2ArchT	Lick paired	-	-	-	0.673313
Tukey	20 Hz	D2tdTomatto	D2ChR2	-	-	-	0.00105574	*	Tukey	D2ChR2	D2ArchT	Lick paired	-	-	-	1.6038e-05
Tukey	20 Hz	D2tdTomatto	D2ArchT	-	-	-	0.982445		ANOVA	All Groups		8 Hz	20.0979	2	65	1.60231e-07
Tukey	20 Hz	D2ChR2	D2ArchT	-	-	-	0.000401098		Tukey	D2tdTomatto	D2ChR2	8 Hz	-	-	-	3.58162e-05	*
ANOVA	D2ChR2	All trials		4.80465	3	80	0.00396684		Tukey	D2tdTomatto	D2ArchT	8 Hz	-	-	-	0.452129
Tukey	D2ChR2	Lick paired	No-laser	-	-	-	0.99415		Tukey	D2ChR2	D2ArchT	8 Hz	-	-	-	2.12274e-07
Tukey	D2ChR2	8 Hz	No-laser	-	-	-	0.0903524		ANOVA	All Groups		20 Hz	16.9553	2	65	1.18658e-06
Tukey	D2ChR2	20 Hz	No-laser	-	-	-	0.0127927	#	Tukey	D2tdTomatto	D2ChR2	20 Hz	-	-	-	3.20205e-05	*
Tukey	D2ChR2	8 Hz	Lick paired	-	-	-	0.155713		Tukey	D2tdTomatto	D2ArchT	20 Hz	-	-	-	0.897023
Tukey	D2ChR2	20 Hz	Lick paired	-	-	-	0.0260845	@	Tukey	D2ChR2	D2ArchT	20 Hz	-	-	-	3.57578e-06
Tukey	D2ChR2	20 Hz	8 Hz	-	-	-	0.8741		ANOVA	D2ChR2		All trials	0.644521	3	80	0.588663
ANOVA	D2ArchT	All trials		1.12575	3	96	0.342613		ANOVA	D2ArchT		All trials	0.241428	3	96	0.867236
	Figure 3 j
	comparision	Group1	Group2	F value	df1	df2	p_value
ANOVA	Total Trials	All groups	-	14.1419	2	65	7.96147e-06
Tukey	Total Trials	D2tdTomatto	D2ChR2	-	-	-	0.000186091	*
Tukey	Total Trials	D2tdTomatto	D2ArchT	-	-	-	0.851415
Tukey	Total Trials	D2ChR2	D2ArchT	-	-	-	1.69526e-05

## Sheet: Figure 4
	Figure 4 e-g
	Comparison	Group1	Group2	F-value	df1	df2	p-value
ANOVA	No-laser	All Groups		11.0525	2	312	2.30348e-05
Tukey	No-laser	D2tdTomatto	D2ChR2	-	-	-	9.94638e-06	*
Tukey	No-laser	D2ChR2	D2ArchT	-	-	-	0.0104697
ANOVA	0 ms	All Groups		3.29802	2	312	0.0382487
Tukey	0 ms	D2tdTomatto	D2ChR2	-	-	-	0.0411547	*
ANOVA	50 ms	All Groups		12.4978	2	312	6.00806e-06
Tukey	50 ms	D2tdTomatto	D2ChR2	-	-	-	2.14534e-06	*
Tukey	50 ms	D2ChR2	D2ArchT	-	-	-	0.00737016
ANOVA	100 ms	All Groups		18.6739	2	312	2.18718e-08
Tukey	100 ms	D2tdTomatto	D2ChR2	-	-	-	7.48225e-09	*
Tukey	100 ms	D2tdTomatto	D2ArchT	-	-	-	0.00049786	*
ANOVA	Total Cumulative Licks	All Groups		40.1543	2	1257	1.24631e-17
Tukey		D2tdTomatto	D2ChR2	-	-	-	3.87126e-19	*
Tukey		D2tdTomatto	D2ArchT	-	-	-	0.00216125	*
Tukey		D2ChR2	D2ArchT	-	-	-	4.01276e-06
ANOVA	D2ChR2	All conditions		1.85851	3	416	0.135963
Tukey	D2ArchT	All conditions		1.26346	3	332	0.286859
	Figure 4 h
	Group1	Group2	Condition	F-value	df1	df2	p-value
ANOVA	All Groups		No-laser	8.35723	2	30	0.00130331
Tukey	D2tdTomatto	D2ChR2	No-laser	-	-	-	0.0111745	*
Tukey	D2tdTomatto	D2ArchT	No-laser	-	-	-	0.401393
Tukey	D2ChR2	D2ArchT	No-laser	-	-	-	0.00149352
ANOVA	All Groups		0 ms	13.9529	2	30	5.19986e-05
Tukey	D2tdTomatto	D2ChR2	0 ms	-	-	-	0.000886237	*
Tukey	D2tdTomatto	D2ArchT	0 ms	-	-	-	0.260652
Tukey	D2ChR2	D2ArchT	0 ms	-	-	-	7.07582e-05
ANOVA	All Groups		50 ms	7.57721	2	30	0.00216927
Tukey	D2tdTomatto	D2ChR2	50 ms	-	-	-	0.00366396	*
Tukey	D2tdTomatto	D2ArchT	50 ms	-	-	-	0.983169
Tukey	D2ChR2	D2ArchT	50 ms	-	-	-	0.00858279
ANOVA	All Groups		100 ms	13.5521	2	30	6.40916e-05
Tukey	D2tdTomatto	D2ChR2	100 ms	-	-	-	0.000273461	*
Tukey	D2tdTomatto	D2ArchT	100 ms	-	-	-	0.735848
Tukey	D2ChR2	D2ArchT	100 ms	-	-	-	0.000228015
Tukey	D2ChR2		All conditions	1.33823	3	36	0.277212
Tukey	D2ArchT		All conditions	1.05911	3	28	0.38215
	Figure 4 i
	Group1	Group2	Condition	F-value	df1	df2	p-value
ANOVA	All Groups		No-laser	11.0975	2	30	0.000246824
Tukey	D2tdTomatto	D2ChR2	No-laser	-	-	-	0.000407842	*
Tukey	D2tdTomatto	D2ArchT	No-laser	-	-	-	0.999109
Tukey	D2ChR2	D2ArchT	No-laser	-	-	-	0.0019249
ANOVA	All Groups		0 ms	12.1725	2	30	0.000134717
Tukey	D2tdTomatto	D2ChR2	0 ms	-	-	-	0.000371104	*
Tukey	D2tdTomatto	D2ArchT	0 ms	-	-	-	0.893884
Tukey	D2ChR2	D2ArchT	0 ms	-	-	-	0.000634372
ANOVA	All Groups		50 ms	10.0979	2	30	0.000443402
Tukey	D2tdTomatto	D2ChR2	50 ms	-	-	-	0.000780081	*
Tukey	D2tdTomatto	D2ArchT	50 ms	-	-	-	0.990976
Tukey	D2ChR2	D2ArchT	50 ms	-	-	-	0.00266087
ANOVA	All Groups		100 ms	11.9629	2	30	0.000151312
Tukey	D2tdTomatto	D2ChR2	100 ms	-	-	-	0.000310388	*
Tukey	D2tdTomatto	D2ArchT	100 ms	-	-	-	0.975297
Tukey	D2ChR2	D2ArchT	100 ms	-	-	-	0.00099574
ANOVA	D2ChR2		All conditions	0.109358	3	36	0.954083
ANOVA	D2ArchT		All conditions	0.371981	3	28	0.773824
	Figure 4 j
	Group1	Group2	Condition	F-value	df1	df2	p-value
ANOVA	All Groups		No-laser	3.75733	2	30	0.0349788
Tukey	D2tdTomatto	D2ChR2	No-laser	-	-	-	0.0567544
Tukey	D2tdTomatto	D2ArchT	No-laser	-	-	-	0.945332
Tukey	D2ChR2	D2ArchT	No-laser	-	-	-	0.0618741
ANOVA	All Groups		0 ms	6.52047	2	30	0.00445237
Tukey	D2tdTomatto	D2ChR2	0 ms	-	-	-	0.0135892	*
Tukey	D2tdTomatto	D2ArchT	0 ms	-	-	-	0.765316
Tukey	D2ChR2	D2ArchT	0 ms	-	-	-	0.00777394
ANOVA	All Groups		50 ms	4.299	2	30	0.0228216
Tukey	D2tdTomatto	D2ChR2	50 ms	-	-	-	0.0580284
Tukey	D2tdTomatto	D2ArchT	50 ms	-	-	-	0.780414
Tukey	D2ChR2	D2ArchT	50 ms	-	-	-	0.0305837
ANOVA	All Groups		100 ms	5.78837	2	30	0.00748279
Tukey	D2tdTomatto	D2ChR2	100 ms	-	-	-	0.166286
Tukey	D2tdTomatto	D2ArchT	100 ms	-	-	-	0.143908
Tukey	D2ChR2	D2ArchT	100 ms	-	-	-	0.00530649
ANOVA	D2ChR2		All conditions	0.564451	3	36	0.641978
ANOVA	D2ArchT		All conditions	0.777677	3	28	0.516348
	Figure 4 j
	Group1	Group2		F-value	df1	df2	p-value
ANOVA	All groups	-		15.411	2	30	2.48838e-05
Tukey	D2tdTomatto	D2ChR2		-	-	-	6.44519e-05	*
Tukey	D2tdTomatto	D2ArchT		-	-	-	0.940421
Tukey	D2ChR2	D2ArchT		-	-	-	0.00019242

## Sheet: Figure 5
Figure 5 f
	Group1	Group2	Condition	F-value	df1	df2	p-value
ANOVA	All Groups	-	Session 1	7.19685	3	22	0.00153363
Tukey	tdTomato 20 Hz	ChR2 20Hz	Session 1	-	-	-	0.00098032	*
Tukey	ChR2 20Hz	ChR2 8Hz	Session 1	-	-	-	0.0231806	*
ANOVA	All Groups	-	Session 2	14.7673	3	22	1.73207e-05
Tukey	tdTomato 20 Hz	ChR2 20Hz	Session 2	-	-	-	2.56627e-05	*
Tukey	ChR2 20Hz	tdTomato 8Hz	Session 2	-	-	-	0.000190016	*
Tukey	ChR2 20Hz	ChR2 8Hz	Session 2	-	-	-	0.00133341	*
	Group	Condition Comparison		T-value	df		p-value
T-test	tdTomato 20 Hz	-	Across Sessions	-0.374213	9	-	0.71691
T-test	ChR2 20Hz	-	Across Sessions	-1.2203	6	-	0.268132
T-test	tdTomato 8Hz	-	Across Sessions	0.640718	4	-	0.556569
T-test	ChR2 8Hz	-	Across Sessions	-0.119642	3	-	0.912329
Figure 5 g
	Group1	Group2	Condition	F-value	df1	df2	p-value
ANOVA	All Groups	-	ANOVA	1.38293	3	22	0.274234
Figure 5 h
Metric	Group1	Group2	Condition	F-value	df1	df2	p-value
ANOVA	All Groups	-	Session 1	2.77105	3	22	0.065646
ANOVA	All Groups	-	Session 2	8.85497	3	22	0.000487443
Tukey	tdTomato 20 Hz	ChR2 20Hz	Session 2	-	-	-	0.00202265	*
Tukey	ChR2 20Hz	tdTomato 8Hz	Session 2	-	-	-	0.00200547	*
Tukey	ChR2 20Hz	ChR2 8Hz	Session 2	-	-	-	0.00382782	*
	Group	Condition Comparison		T-value	df		p-value
T-test	tdTomato 20 Hz	-	Across Sessions	-0.00476296	9	-	0.996304
T-test	ChR2 20Hz	-	Across Sessions	-3.5302	6	-	0.0123648	#
T-test	tdTomato 8Hz	-	Across Sessions	-3.8355	4	-	0.0185307
T-test	ChR2 8Hz	-	Across Sessions	-0.548846	3	-	0.62132
Figure 5 h
Metric	Group1	Group2	Condition	F-value	df1	df2	p-value
ANOVA	All Groups	-	Session 1	5.36906	3	22	0.00629595
Tukey	ChR2 20Hz	tdTomato 8Hz	Session 1	-	-	-	0.00907169	*
Tukey	ChR2 20Hz	ChR2 8Hz	Session 1	-	-	-	0.0244149	*
ANOVA	All Groups	-	Session 2	1.44347	3	22	0.257194
	Group	Condition Comparison		T-value	df		p-value
T-test	tdTomato 20 Hz	-	Across Sessions	0.943291	9	-	0.370163
T-test	ChR2 20Hz	-	Across Sessions	3.26373	6	-	0.0171684	#
T-test	tdTomato 8Hz	-	Across Sessions	1.53535	4	-	0.199496
T-test	ChR2 8Hz	-	Across Sessions	1.58492	3	-	0.211161

## Sheet: Figure 6
		Fig 6 a										Fig 6e
		Group1	Group2	Condition	T-value	df		p-value					Group1	Group2	Condition	F-value	df1	df2	p-value
	T-test	Control 20Hz	D2ArchT Continuous	Session 1	-0.823702	20	-	0.419824				ANOVA	All sessions	D2tdTomato	HFD	0.158973	4	20	0.956587
	T-test	Control 20Hz	D2ArchT Continuous	Session 2	-0.823702	20	-	0.419824				ANOVA	All sessions	D2ChR2	HFD	0.62811	4	30	0.646185
	T-test	D2ArchT	-	Across Sessions	-3.0689	11	-	0.0106809	#			ANOVA	All sessions	D2ArchT	HFD	1.23919	4	25	0.319861
												ANOVA	All groups	-	Pre-test	3.46049	2	15	0.0581077
		Fig 6 b										ANOVA	All groups	-	Acq1	0.124179	2	15	0.88412
		Group1	Group2	Condition	F-value	df1	df2	p-value				ANOVA	All groups	-	Acq2	0.172939	2	15	0.842842
	ANOVA	All groups	-	-	1.54319	2	15	0.24578				ANOVA	All groups	-	Acq3	0.334595	2	15	0.720834
												ANOVA	All groups	-	test	1.46961	2	15	0.26131
		Fig 6d
		Group1	Group2	Condition	F_value	df1	df2	p_value				Fig 6f
	ANOVA	All groups		Pre-test	13.1746	2	16	0.00041515					Group1	Group2	Condition	F-value	df1	df2	p-value
	Tukey	D2tdTomato	D2ChR2					0.00222701	*			ANOVA	All sessions	D2tdTomato	Laser	0.529719	4	20	0.715271
	Tukey	D2tdTomato	D2ArchT					0.673038				ANOVA	All sessions	D2tdTomato	No Laser	0.49158	4	20	0.741944
	Tukey	D2ChR2	D2ArchT					0.00079773					Group1	Group2	Condition	T-value	df		p-value
	ANOVA	All groups		Acq1	6.05222	2	16	0.0110347				T-test	Laser	No Laser	Pre-test	3.31659	4	-	0.0294723
	Tukey	D2tdTomato	D2ChR2					0.16				T-test	Laser	No Laser	Acq1	0.993502	4	-	0.3767
	Tukey	D2tdTomato	D2ArchT					0.241146				T-test	Laser	No Laser	Acq2	-0.711974	4	-	0.515805
	Tukey	D2ChR2	D2ArchT					0.00863479				T-test	Laser	No Laser	Acq3	-0.146452	4	-	0.890649
	ANOVA	All groups		Acq2	17.6089	2	16	9.06977e-05				T-test	Laser	No Laser	test	0.127244	4	-	0.904888
	Tukey	D2tdTomato	D2ChR2					0.00667247	*
	Tukey	D2tdTomato	D2ArchT					0.0503293				Fig 6 g
	Tukey	D2ChR2	D2ArchT					7.00701e-05					Group1	Group2	Condition	F-value	df1	df2	p-value
	ANOVA	All groups		Acq3	8.19437	2	16	0.00354656				ANOVA	All sessions	D2ChR2	Laser	0.95273	4	30	0.447536
	Tukey	D2tdTomato	D2ChR2					0.614094				ANOVA	All sessions	D2ChR2	No Laser	0.172209	4	30	0.950917
	Tukey	D2tdTomato	D2ArchT					0.019212	*				Group1	Group2	Condition	T-value	df		p-value
	Tukey	D2ChR2	D2ArchT					0.00319365				T-test	Laser	No Laser	Pre-test	-0.216061	6	-	0.836099
	ANOVA	All groups		test	11.2372	2	16	0.00089452				T-test	Laser	No Laser	Acq1	-1.26474	6	-	0.252867
	Tukey	D2tdTomato	D2ChR2					0.000747187	*			T-test	Laser	No Laser	Acq2	-0.479417	6	-	0.648616
	Tukey	D2tdTomato	D2ArchT					0.0232774	*			T-test	Laser	No Laser	Acq3	-0.509345	6	-	0.628695
	Tukey	D2ChR2	D2ArchT					0.431211				T-test	Laser	No Laser	test	0.853989	6	-	0.425887
	ANOVA	All sessions	D2tdTomato		0.870557	4	30	0.493003
	Tukey	Pre-test	Acq1		-	-	-	0.999999				Fig 6 h
	Tukey	Pre-test	Acq2		-	-	-	0.956551					Group1	Group2	Condition	F-value	df1	df2	p-value
	Tukey	Pre-test	Acq3		-	-	-	0.962549				ANOVA	All sessions	D2ArchT	Laser	3.14685	4	25	0.0316998
	Tukey	Pre-test	test		-	-	-	0.850456				Post-hoc	Pre-test	Acq1	Laser	-	-	-	0.999759
	Tukey	Acq1	Acq2		-	-	-	0.944929				Post-hoc	Pre-test	Acq2	Laser	-	-	-	0.0741687
	Tukey	Acq1	Acq3		-	-	-	0.971502				Post-hoc	Pre-test	Acq3	Laser	-	-	-	0.145226
	Tukey	Acq1	test		-	-	-	0.82761				Post-hoc	Pre-test	test	Laser	-	-	-	0.610037
	Tukey	Acq2	Acq3		-	-	-	0.658967				Post-hoc	Acq1	Acq2	Laser	-	-	-	0.106353
	Tukey	Acq2	test		-	-	-	0.997779				Post-hoc	Acq1	Acq3	Laser	-	-	-	0.200411
	Tukey	Acq3	test		-	-	-	0.466603				Post-hoc	Acq1	test	Laser	-	-	-	0.717016
	ANOVA	All sessions	D2ChR2		17.0309	4	30	2.17591e-07				Post-hoc	Acq2	Acq3	Laser	-	-	-	0.99694
	Tukey	Pre-test	Acq1		-	-	-	1.08444e-05	#			Post-hoc	Acq2	test	Laser	-	-	-	0.685842
	Tukey	Pre-test	Acq2		-	-	-	4.61026e-07	#			Post-hoc	Acq3	test	Laser	-	-	-	0.864506
	Tukey	Pre-test	Acq3		-	-	-	1.94543e-05	#			ANOVA	All sessions	D2ArchT	No Laser	4.14879	4	25	0.0103141
	Tukey	Pre-test	test		-	-	-	3.13221e-06	#			Post-hoc	Pre-test	Acq1	No Laser	-	-	-	0.964389
	Tukey	Acq1	Acq2		-	-	-	0.774097				Post-hoc	Pre-test	Acq2	No Laser	-	-	-	0.0298931	#
	Tukey	Acq1	Acq3		-	-	-	0.999535				Post-hoc	Pre-test	Acq3	No Laser	-	-	-	0.0297919	#
	Tukey	Acq1	test		-	-	-	0.991021				Post-hoc	Pre-test	test	No Laser	-	-	-	0.403191
	Tukey	Acq2	Acq3		-	-	-	0.651157				Post-hoc	Acq1	Acq2	No Laser	-	-	-	0.119056
	Tukey	Acq2	test		-	-	-	0.953069				Post-hoc	Acq1	Acq3	No Laser	-	-	-	0.118711
	Tukey	Acq3	test		-	-	-	0.963067				Post-hoc	Acq1	test	No Laser	-	-	-	0.787745
	ANOVA	All sessions	DArchT		18.7831	4	20	1.50069e-06				Post-hoc	Acq2	Acq3	No Laser	-	-	-	1
	Tukey	Pre-test	Acq1		-	-	-	0.0279012	#			Post-hoc	Acq2	test	No Laser	-	-	-	0.643911
	Tukey	Pre-test	Acq2		-	-	-	6.03975e-05	#			Post-hoc	Acq3	test	No Laser	-	-	-	0.642998
	Tukey	Pre-test	Acq3		-	-	-	0.000868125	#				Group1	Group2	Condition	T-value	df		p-value
	Tukey	Pre-test	test		-	-	-	0.808897				T-test	Laser	No Laser	Pre-test	1.65349	5	-	0.159138
	Tukey	Acq1	Acq2		-	-	-	0.0798901				T-test	Laser	No Laser	Acq1	-0.747211	5	-	0.488564
	Tukey	Acq1	Acq3		-	-	-	0.54006				T-test	Laser	No Laser	Acq2	-4.40199	5	-	0.00700882	@
	Tukey	Acq1	test		-	-	-	0.00248676				T-test	Laser	No Laser	Acq3	-4.393	5	-	0.00706802	@
	Tukey	Acq2	Acq3		-	-	-	0.750415				T-test	Laser	No Laser	test	-1.91805	5	-	0.113211
	Tukey	Acq2	test		-	-	-	6.1011e-06
	Tukey	Acq3	test		-	-	-	7.6752e-05

## Sheet: Figure 7
Fig 7 b-c
Metric	Group1	Group2	Condition	F-value	df1	df2	p-value
ANOVA	All	-	TimeON	4.27819	2	33	0.0222822
Post-hoc	D2tdTomatto	D2ChR2	TimeON	-	-	-	0.963739
Post-hoc	D2tdTomatto	D2ArchT	TimeON	-	-	-	0.0399296	*
Post-hoc	D2ChR2	D2ArchT	TimeON	-	-	-	0.0460382	*
ANOVA	All	-	TimeOFF	4.27819	2	33	0.0222822
Post-hoc	D2tdTomatto	D2ChR2	TimeOFF	-	-	-	0.963739
Post-hoc	D2tdTomatto	D2ArchT	TimeOFF	-	-	-	0.0399296	*
Post-hoc	D2ChR2	D2ArchT	TimeOFF	-	-	-	0.0460382	*
ANOVA	All	-	TimeOFF1	0.390093	2	9	0.687906
ANOVA	All	-	TimeOFF2	1.29099	2	9	0.321418
ANOVA	All	-	TimeOFF3	3.84283	2	9	0.0621651
ANOVA	3 Days OFF	D2tdTomatto	-	4.27124	2	12	0.0397348
Post-hoc	Day1	Day2	-	-	-	-	0.111702
Post-hoc	Day1	Day3	-	-	-	-	0.0519962
Post-hoc	Day2	Day3	-	-	-	-	0.839602
ANOVA	3 Days OFF	D2ChR2	-	2.64012	2	6	0.150487
ANOVA	3 Days OFF	D2ArchT	-	0.0937188	2	9	0.911416
